# Supplementary material for: Pro-Osteogenic and Anti-Inflammatory Synergistic Effect of Orthosilicic Acid, Vitamin K2, Curcumin, Polydatin and Quercetin Combination in Young and Senescent Bone Marrow-Derived Mesenchymal Stromal Cells
Source: Int J Mol Sci. 2023 May 16;24(10):8820. doi: 10.3390/ijms24108820 (PMC10218531; doi:10.3390/ijms24108820)
Supplement: Supplementary file 1 [file ijms-24-08820-s001.zip]

Archive with 1 entries (1 files):
- ijms-2398209-supplementary.pdf
